# Supplementary material for: The Effects of Physical Activity on Positive Emotions in Children and Adolescents: A Systematic Review and Meta-Analysis
Source: Int J Environ Res Public Health. 2022 Oct 30;19(21):14185. doi: 10.3390/ijerph192114185 (PMC9657539; doi:10.3390/ijerph192114185)
Supplement: Supplementary file 1 [file ijerph-19-14185-s001.zip]

Archive with 1 entries (1 files):
- ijerph-1941023-supplementary.pdf
